# Supplementary material for: Overcoming Analytical Challenges for the Detection of 27 Cyanopeptides Using a UHPLC-QqQ-MS Method in Fish Tissues
Source: Toxins (Basel). 2025 Dec 2;17(12):580. doi: 10.3390/toxins17120580 (PMC12737578; doi:10.3390/toxins17120580)
Supplement: Supplementary file 1 [file toxins-17-00580-s001.zip]

Archive with 1 entries (1 files):
- toxins-3983389-supplementary.pdf
